# Supplementary material for: Randomised Trial of No, Short-term, or Long-term Androgen Deprivation Therapy with Postoperative Radiotherapy After Radical Prostatectomy: Results from the Three-way Comparison of RADICALS-HD (NCT00541047)
Source: Eur Urol. Author manuscript; Available in PMC 2025 Jan 8. (PMC7617288; doi:10.1016/j.eururo.2024.07.026)
Supplement: Supplementary 1 [file EMS201284-supplement-Supplementary_1.zip]

Archive with 3 entries (3 files):
- 1-s2.0-S0302283824025156-mmc1.pdf
- 1-s2.0-S0302283824025156-mmc2.docx
- 1-s2.0-S0302283824025156-mmc3.pdf
